# Supplementary material for: Anatomical Variations in the Superior Thyroid Artery: A Systematic Review and Implications for Free Flap Surgery
Source: J Clin Med. 2025 Sep 5;14(17):6250. doi: 10.3390/jcm14176250 (PMC12429784; doi:10.3390/jcm14176250)
Supplement: Supplementary file 1 [file jcm-14-06250-s001.zip]

Archive with 4 entries (4 files):
- PRISMA.pdf
- Supplement S1.pdf
- Supplement S2.xlsx
- Supplement S3.xlsx
