# Supplementary material for: Anatomical Variations in the Superior Thyroid Artery: A Systematic Review and Implications for Free Flap Surgery
Source: J Clin Med. 2025 Sep 5;14(17):6250. doi: 10.3390/jcm14176250 (PMC12429784; doi:10.3390/jcm14176250)
Supplement: Supplementary file 1 [file jcm-14-06250-s001.zip › Supplement S2.xlsx]

## Sheet: Ola
Nr	Title	Authors	Is the journal peer reviewed?	Type of study	Year of publication	Aim of the study	Methodology	Samples/population	Results
1	An anatomical study on the availability of contralateral recipient vessels in hemi-mandibular reconstruction with vascularised free fibula transfer	Shogo Kasai, Tomohisa Nagasao, Yoshiaki Sakamoto, Yusuke Shimizu, Nobuaki Imanishi & Kazuo Kishi	Yes	Experimental anatomical study - simulation surgery on cadavers	2017	The study aims to evaluate the availability of contralateral neck vessels for vascular anastomosis in hemi-mandibular reconstruction using a vascularized free fibula flap when ipsilateral vessels are unavailable. It assesses whether the peroneal vessels can reach specific contralateral vessels (STA, TCA, IJV, EJV) and provides anatomical data to assist in surgical planning, improving outcomes and…	The study was conducted on 20 fresh cadavers, comprising both males and females, with an average age of 86.3 years. A hemi-mandibular defect was created by removing the left half of the mandible. The fibula was harvested from the left leg, reshaped to fit the mandibular defect, and transferred to reconstruct it. The peroneal artery and vein of the fibula flap were advanced toward contralateral re…	20 cadavers - 6 males and 14 females	The average and standard deviation of RD for each recipient vessel, and the percentages of positive values, are demon- strated in Table 1. The positive rate of RD values for the superior thyroid artery and external jugular vein was 100%. On the other hand, the average RD value for the trans- verse cervical artery and internal jugular vein sometimes took minus values. In only 45% of cases for the …
2	An Algorithm for Recipient Vessel Selection in Microsurgical Head and Neck Reconstruction	Hui-Ling Chia, M.B.B.S., M.R.C.S. (Eng.), M.Med. (Surg.),1 Chin-Ho Wong, M.B.B.S., M.R.C.S. (Ed.), M.Med. (Surg.), F.A.M.S. (Plast. Surg.),1 Bien-Keem Tan, M.B.B.S., F.R.C.S., F.A.M.S. (Plast. Surg.),1 Kok-Chai Tan, M.B.B.S., F.R.C.S., F.A.M.S. (Plast. Surg.),1 and Yee-Siang Ong, M.B.B.S., M.R.C.S. (Ed.), M.Med. (Surg.), F.A.M.S. (Plast. Surg.)1	Yes	prospective observational study	2010	The aim of the study is to develop and evaluate an algorithm for recipient vessel selection in microsurgical head and neck reconstruction. It seeks to identify the most appropriate and reliable vessels for microvascular anastomosis to improve surgical outcomes and minimize complications.	From April 2007 to April 2009, 88 consecutive free flaps were performed in 85 patients undergoing microsurgical head and neck reconstruction. Patients' histories were reviewed, including prior surgeries, radiation, and neck dissections. Vessel quality was assessed preoperatively, and Doppler ultrasound was used to confirm vessel patency. During surgery, defects were evaluated, and recipient vesse…	85 patients	As most of our cases were primary intraoral cancer with neck dissections, the ipsilateral superior thyroid artery was the commonest recipient artery selected (61%; We used the vein accompanying the superior thyroid in only 21 of our 54 cases (39%). The rest of those cases used other alternatives down the algorithm such as large branches or trunks of the IJV. The EJV was used as the recipient vein…
3	Determination of the Recipient Vessels in the Head and Neck Using Multislice Spiral Computed Tomography Angiography Before Free Flap Surgery: A Preliminary Study	Onder Tan, MD,* Mecit Kantarci, MD,1 Duygu Parmaksizoglu, MD,* Ummugulsum Uyanik, MD,1 Irmak Durur, MD1	Yes	preliminary observational study evaluating the use of multislice computed tomography angiography (MCTA)	2007	the study aimes to evaluate the effectiveness of multiple computed tomography angiography in assessing recipient vessels before free flap surgery and to determine the anatomical characteristics of potential recipient vessels, including patency, stenosis and variations to aid in surgical planning	The study was bilaterally carried out in 33 outpatients from whom a cerebral MCTA was requested with diagnostic aims for various complaints such as headache, vertigo, cerebrovascu- lar disease, and so on. No patient had an issue related to the plastic surgery. There were 19 females and 14 males in the series. Their ages ranged from 16 to 78 years with a mean of 36.2 years. A 16-detector spiral CT…	33 patients	The superior thyroid artery was analyzed using multislice computed tomography angiography (MCTA) to assess its suitability as a recipient vessel for free flap surgery. Measurements included the external diameters of the artery, both maximal and minimal, and any anatomical variations were recorded. The artery was found to be absent bilaterally in 6.06% of cases (2 out of 33 patients). Among the re…
4	Recipient vessel selection for head and neck reconstruction: A 30-year experience in a single institution	Jae-Ho Chung Ki-Jae Kim1 Kwang-Yoon Jung Seung-Kuk Baek Seung-Ha Park Eul-Sik Yoon	Yes	Retrospective cohort study		To analyze recipient vessel selection in free tissue transfer for head and neck reconstruction, evaluating outcomes over 30 years	Review of 138 free flap reconstructions in 127 patients between 1986 and 2019. Medical records analyzed for flap type, recipient vessel choice, complications, and patient outcomes	127 patients (107 male, 20 female) with 138 free flap reconstructions - Most common cancer type: squamous cell carcinoma (93.5%) - Most common tumor location: tongue (60.9%) - Majority of tumors were stage IV (54.3%)	Most common flaps: Radial forearm flap (77.5%), anterolateral thigh flap (13%), fibula flap (7.2%) - Most common arterial recipient: Superior thyroid artery (58.7%) - Most common venous recipient: Internal jugular vein (51.3%) - Flap survival rate: 100% - 8 cases of complications requiring exploration (4 venous thrombosis, 3 hematomas, 1 vessel kinking) - Internal jugular vein preferred over exte…
5	Recipient vessel selection for multiple free flap transfers in head and neck reconstruction at different periods	Chih-Sheng Lai MD1 | Ching-Hui Shen MD, PhD2,3 | Yi-Ting Chang MD2 | Shih-An Liu MD, PhD3,4 | Chen-Te Lu MD1 | Yueh-Chi Tsai MD1 | I-Chen Chen MD1 | Chin-Hsing Feng BS5 | Cheng-Yeu Wu MD1	Yes	Retrospective clinical study	2021	To determine the optimal strategy for selecting recipient vessels in multiple free flap transfers for head and neck reconstruction	Retrospective review of medical records of 36 patients who underwent at least three microsurgical free flap reconstructions.	36 patients (33 men, 3 women) with oral cancer who underwent multiple free flap reconstructions.	The success rate for patients undergoing at least three free flap reconstructions was 90.2%. Ipsilateral vessels should be prioritized, followed by contralateral vessels with vein grafts if necessary.
6	The Sternocleidomastoid Flap for Oral Cavity Reconstruction: Extended Indications and Technical Modifications	Hung-Chih Chen, Hao-Sheng Chang	Yes	Retrospective clinical study	2015	To evaluate extended indications and modifications of the sternocleidomastoid flap for oral cavity reconstruction.	Retrospective review of 20 patients undergoing sternocleidomastoid flap reconstruction.	20 patients with oral cancer.	Modifications to the flap technique improved survival rates while preserving functional and aesthetic outcomes​
7	The Superior Thyroid Artery Perforator Flap: Anatomical Study and Clinical Series	Jeremy L. Wilson, Warren M. Rozen, Richard Ross, Michael W. Findlay, Mark W. Ashton, Felix C. Behan	Yes	Anatomical and clinical study	2012	To evaluate the vascular anatomy of the superior thyroid artery perforator flap and its clinical applications.	Computed tomographic angiography on 45 patients and surgical application on 8 patients.	45 patients (angiography), 8 patients (surgical application).	The superior thyroid artery perforator (STAP) flap demonstrates reliable vascular anatomy and is suitable for a broad range of head and neck reconstructions​

## Sheet: Ala
Nr	Title	Authors	Is the journal peer reviewed?	Type of study	Year of publication	Aim of the study	Methodology	Samples/population	Results
1	Anatomical Variations of the Bifurcation Levels of the Common Carotid Artery and Superior Thyroid Artery	Mahil Abdalla, Najla Mohammed , Ragda Abdallah, Marwan K. Ahmed, Muaaz Ismaiel, Mohanad Abdelrahim, Abrar Salih, Eram Yousif, Abdelmohaymin A. Abdalla, Mohamed A. Abdelrahim	Yes	Anatomical study - cadavers	2024	This study aims to investigate the bifurcation levels in Sudanese cadavers, given their significant clinical and surgical relevance. A thorough understanding of this anatomical structure is crucial for reducing operative risks and improving outcomes in surgeries involving the CCA [10].	This was an observational cross-sectional study conducted in June 2021 using 32 embalmed cadavers of adult age from medical schools in Khartoum, Sudan. Sixty-four carotids were examined, noting the levels of CCA bifurcation and STA origin, and their symmetry across both sides of the body.	A total of 64 carotid arteries were examined in 32 human cadavers (two carotid arteries per cadaver).	Among the cadavers studied, CCA bifurcation most commonly occurred at the superior border of the thyroid cartilage (46.9%), followed by the body of the hyoid bone (40.1%). The STA predominantly originated from the external carotid artery (ECA) (65.6%).
2	Anatomical variations of the thyroid gland: An experimental cadaveric study	Ali Al-Azzawi	Yes	Anatomical study	2021	This study investigated the thyroid glands in 20 cadavers to explore the incidence of anatomical variations present. Specifically, variations in the origin of the STA, drainage of the thyroid veins and the prevalence of a thyroid pyramidal lobe were investigated. This is useful clinically as accidental injury to any of the vasculature or surrounding structures can be minimised simply by being awa…	Twenty cadavers (10 males & 10 females) with a mean age of 78 were dissected. Variations in anatomy and vasculature were examined. Correlation between age and thyroid size was tested for significance using GraphPad prism 7.	20 embalmed cadavers (10 males and 10 females) were used from the Medical school dissection room. Age at death for the male cadavers ranged from 61-91 years old, with the mean age being 71	Most cadavers, 65%, had the superior thyroid artery originating from the external carotid artery, while 25% were from the bifurcation and 10% from the common carotid. The average weight for thyroids was 19.9g in males and 13.9g in females. A significant negative correlation was found between age and thyroid size.
3	Anatomic mapping of the collateral branches of the external carotid artery with regard to daily clinical practice	Rosana Cobiella, Sara Quinones, Paloma Aragones, Xavier León, Anto Abramovic, Teresa Vazquez, José Ramón Sanudo, Eva Maranillo, Lukasz Olewnik, Clara Simon de Blas, Ian Parkin, Marko Konschake	Yes	Anatomical study	2021	the aim of this study was to complete the identification for all anatomic variations within the main branches of the exter- nal carotid artery and to establish a new classification for simple clinical handling.	193 human embalmed body-donors were dissected. The data collected were ana- lyzed using the Chi2 test. The results of previous studies were reviewed.	A total sample of 193 human embalmed body-donors (386 hemi-necks) from the Department of Anatomy, University of Cam- bridge, UK,	The majority of the anterior arterial branches (superior thyroid, facial and lingual artery) were observed with an independent origin, respectively, classified as pattern I (80.83%, 156/193). In 17.62% (34/193) a linguofacial trunk, pattern II, has been observed, only in 1,04% (2/193) a thyrolingual trunk, pattern III, has been found and in one case (1/193, 0.52%) one thyrolinguofacial trunk, pat…
4	Anatomic relation between the external branch of the superior laryngeal nerve and the thyroid gland	Fabiana Estrela, Henrique Záquia Leão, Geraldo Pereira Jotz	Yes	Anatomical study	2010	The purpose of this study of human cadavers was to investigate the anatomical relations between the eBSLn, the superior thyroid artery and the thyroid gland bi- laterally, measuring the distances between these structures.	Twenty-two human cadavers aged over 18 years old, less than 24 hours after death. neck dissections were carried out bilaterally by the same researcher in all subjects to identify the eBSLn and its relation with the superior thyroid artery and the thyroid gland.photographic documentation was made with yas- hica® dental eye ii camera and colored Fuji® ASA 400 film. A non-digital 150 mm pachymeter w…	A descriptive cross-sectional observational study was carried out based on a sample consisting of 22 male human cadavers - 44 superior thyroid poles. Subjects were aged over 18 years, had died of extracervical causes, and were dissected within 24 hours of death.	The mean distance between the EBSLN and the superior pole of the thyroid gland was 7.68 ±3.07 mm. A tangent to the inferior edge of the thyroid cartilage between the EBSLN and the STA measured 4.24 ±2.67 mm. A line from the intersection of the eBSLn - related to the STA - to the superior pole of the thyroid gland measured 9.53 ±4.65 mm. A line from the EBSLN to the midline of the most caudal poin…
5	Clinically Relevant Anatomy of High Anterior Cervical Approach	Justin M. Haller, MD,* Michael Iwanik, PhD,† and Francis H. Shen, MD‡	Yes	Anatomical study	2010	The purpose of this study was: 1. To determine anatomic relationship of HN, ISLN, ESLN, SLA, and STA to their respective cervical lev- els. 2. Highlight any possible susceptibility to injury during anterior surgical approach.	Eleven adult cadavers (5 male/6 female) were dissected bilaterally to expose structures of the high anterior cervical region. The cadavers were dissected in the supine position. The desired structures were identified and care was taken to preserve their respective course. Pins were placed in between each of the intervertebral spaces to identify each disc level. The vertebral levels were identifie…	11 embalmed cadavers, of which 5 were male and 6 were female. The mean age was 74 years, with a range of 58 to 93 years. All cadavers were grossly inspected to further ensure no previous cervical spine surgery. A total of 21 anterior cer- vical exposures were made, 11 right-sided and 10 left-sided.	The HN consistently traveled toward the midline at C2-3 and was safe caudal to C3-4. In 95% of dissections, the internal superior laryngeal nerve (ISLN) was exposed within 1 cm of C3-4. The path of the ESLN was variable, but it was safe above C3-4 and below C6-7. The ESLN was deep to the STA, and it was less bulky and tauter than the ISLN in all dissections. The origin of the STA was quite vari- …
6	Branching patterns of the arterial branches supplying the middle vascular pedicle of the sternocleidomastoid muscle: a topographic anatomical study with surgical applications for the use of pedicles osteomuscular flaps	K. S. Hu , W. C. Song , S. H. Kim , S. W. Choi, S. H. Han, D. J. Paik, H. J. Kim, K. S. Koh	Yes	Anatomical study	2005	This study examined the branching pattern of the superior thyroid artery supplying the SCM muscle and the clavicle, and evaluated the rotation arc for a man- dibular reconstruction, with the aim of providing essential information for oral and maxillofacial surgery.	The skin overlying the neck, the superficial layer of the cervical fascia and the platysma were removed to expose the SCM muscle. The superior thyroid artery, which is the first branch of the external carotid artery, was dissected. The SCM branch, the thyroid branch and the superior laryngeal branch of the superior thyroid artery were found at the medial margin of the SCM muscle. In order to dete…	Fifty sides from 26 Korean adult cadavers (24 bilateral specimens and two unilateral specimens) were carefully dissected. Thirty-three sides of the specimens were males and 17 were females (average age 58 years, range 17– 93 years).	The average distances from the origin of the superior thyroid artery to the clavicular and sternal heads of the SCM muscle were 87.6 mm (57.7–123.8 mm) and 131.2 mm (99.7–166.8 mm), respectively. The average distance from the origin of the superior thyroid artery to the SCM branch entering the SCM muscle was 30.1 mm (16.0–37.7 mm). After entering the SCM muscle, the SCM branches of the superior t…
7	ANATOMICAL VARIATIONS OF THE COMMON CAROTID ARTERY BIFURCATION	ALBERT LO, MICHAEL OEHLEY,† ADAM BARTLETT, DAVE ADAMS, PHIL BLYTH† AND SAAD AL-ALI†	Yes	Anatomical study	2006	The aim of this study was to charac- terize the CCA bifurcation with respect to adjacent anatomical landmarks, the origin of anterior branches of external carotid artery (ECA), the hypoglossal and vagus nerves, the common facial vein (CFV) and the extracranial course of internal carotid artery (ICA).	The cadavers were bequeathed to the Faculty of Medicine and Health Science, University of Auckland and were prepared for anatomical dissection courses (4% phenolic acid and 0.5% form- aldehyde). All dissections were carried out by the two principal investigators (A. L. and M. O.) who documented the following findings. The position of the CCA bifurcation relative to the mid- line anatomical landma…	Sixty-seven carotids were dissected from 36 human cadavers of both sexes (40 male and 27 female) with a median age of 81 years (range, 54–95 years). Five specimens were not included, as they had previously undergone neck dissections.	The superior thyroid artery arose more commonly from the CCA (52.3%) than the external carotid artery (46.2%). The vagus nerve was posterior to the carotid bifurcation in 40 (60%), posterior–lateral in 24 (36%), posterior–medial in 2 (3%) and anterior–lateral in 1 specimen (1.5%). The hypoglossal nerve was closer to the CCA bifurcation when the CCA bifurcated at the level of the hyoid bone than w…
8	An applied anatomical study on the external laryngeal nerve loop and the superior thyroid artery in the neck surgical region	Wei-Tian Lu • Shan-Quan Sun • Juan Huang • Yuan Zhong • Jin Xu • Sheng-Wei Gan • Lu Guo • Ting-Ting Mo	Yes	Anatomical study	2014	The purpose of the present study was to conduct a morphologic and topographic study of the ELN loop and the STA during cadaveric dissection in order to provide the anatomical foundations for protecting the ELN during surgery.	The ELN, STA, and surrounding adjacent structures, including the thyroid gland, cricothyroid muscle (CTM), inferior pharyngeal constrictor muscle (IPCM), and thyroid cartilage, were carefully dissected. All of the structures were dissected using a 6-power magnifying glass. Data on the basic shape, connected formation, course, and branches of the nerve connection between the SLN, internal lar- yng…	Forty-eight adult cadavers (33 male, 15 female; 96 sides) fixed with 4 % formalin were examined in this study. Bodies that had undergone neck surgery were excluded.	ELN loop and its branches: The ELN loops (76 sides) were subdivided into three types based on the distance from the superior thyroid pole to the lowest point of the loop: type I (55 sides), 1 cm above the superior thyroid pole; type II (16 sides), less than 1 cm above the superior thyroid pole, type III (5 sides), below the superior thyroid pole. All ELN loops presented glandular and cricothyroid…
9	ANATOMICAL VARIATIONS IN THE ORIGIN OF SUPERIOR THYROID ARTERY AND ITS RELATION WITH EXTERNAL LARYNGEAL NERVE AND THEIR CLINICAL IMPORTANCE- A CADAVERIC STUDY	Manjappa T, Ruku Pandit	Yes	Anatomical study	2021	Variations in the origin and distribution pattern of STA are of great importance for head and neck surgeries because of its vital relationship to the external branch of superior laryngeal nerve - the stufdy aimed to research possible variations in the origin of STA and its relation with ELN which is also impotant during such procedures as carotid angiographies, neck dissections and thyroid resect…	A descriptive study was undertaken on 20 embalmed cadavers. The anterior triangle of neck was dissected bilaterally. The site of origin of STA level of origin in relation to the upper border of lamina of thyroid cartilage and relation of the STA with external laryngeal nerve were observed and noted.	A descriptive cross sectional institutional based observation study was conducted on 40 embalmed human cadavers. The study samples were cadavers used for teaching purpose for medical and dental students in College of Medical Sciences, Bharatpur, Nepal.	The STA arises from the external carotid artery in 27.5%, common carotid artery in 62.5%, common carotid bifurcation in 5% and arises by a common trunk with lingual artery at common carotid bifurcation in 5%. The distance from the upper pole to the point where external laryngeal nerve turns medially is more than 10 mm in 50%, less than 10 mm in 25% and 10 mm in 25%.
10	Clinically relevant variations of the superior thyroid artery: an anatomic guide for surgical neck dissection	Zuhal Ozgur, Figen Govsa, Servet Celik, Tomris Ozgur	Yes	Anatomical study	2009	The aim of these anatomic dissections was to study the anatomic variations of the STA, origin differences, its branches and their measurements of diameters variability. The data will provide a guideline for otolaryngologist, neurosurgeons and neck surgeons. To decrease the com- plication risk to a minimum, the most important term which can be observed in the patient during and after the surgical …	The skin overlying the neck, the superficial layer of the cervical fascia, platysma and sternocleidomastoid muscle were removed, carotid sheath was gently peeled off from the structures it covers and the part of the external carotid artery (ECA) in the neck was brought out. Micrometric values of the origin features of the STA and their relations to the surrounding structures, measurements belongi…	40 Anatolian cadaver samples, right and left sides, taken from 17 men and 3 women cadavers, aged between 40 and 70 years, and kept in 10% formalin in the macroscopic laboratory, Department of Anatomy, Faculty of Medicine of the Ege University, have been studied.	The outer diameter of the STA origin was observed to be 3.53 ± 1.17 mm. The location of the origin of the STA according to the carotid bifurcation was evaluated as above (25%), below (35%) and at the same level (40%). The distribution patterns of the STA were classified into six types depending on the branching pattern. The outer diameter of the infrahyoid branch, superior laryngeal artery, stern…
11	Anatomic evaluation of the carotid artery bifurcation in cadavers: implications for open and endovascular therapy	Zuhal Ozgur, Figen Govsa, Tomris Ozgur	Yes	Anatomical study	2008	The aim of this study was to expand knowledge of carotid bifurcation (CB), common carotid artery (CCA) and its branches and their recognition during diagnostic imaging are also important for vascular surgical procedures in the region, such as carotid endarterectomy or radical neck dissection, catheterization and aneurysms.	Micrometric values of the CB and its relation with surrounding structures, measure- ments belonging to the ECA and ICA, and metric data pertaining to origin location of superior thyroid artery (STA), have been evaluated by making linear measures (Fig. 1). For these measurements, digital calipers sensitive to 0.01 mm have been used. Protractor and flexible metric where necessary, have been used fo…	17 men and three women cadavers (40–70 years old) by formalin with 10% in the macro- scopic laboratory, Department of Anatomy, Faculty of Medicine of the Ege University, a total of 40 samples, right and left sides, have been studied.	The diameter of the CCA at the CB under 2 cm and CB diameter was measured as 8.1 ± 2.24 mm and 12.79 ± 2.87 mm, respectively. Evaluating data related to the ICA and the ECA in samples, the aspect was measured the ICA and the ECA in the CB discrimination point as 21.52 ± 20.53°. In the most location of the ECA origin according to the ICA has been determined as medial position in 35 specimens. The …
12	A Study Of Superior Thyroid Artery In 50 Cadavers	Jitendra P Patel, Rashmikant V Dave, Ritesh K Shah, Sanjay D Kanani, Ashok B Nirvan	No	Anatomical study	2013	Studying STAs because the knowledge of variations in the origin of STA is important for surgical procedures in the neck region, such as radical neck dissection, catheterization, reconstruction of aneurysm, carotid endarterectomy and intervention radiology	Dissection method was employed for this study. The infrahyoid group of muscles were identified and reflected. The sternocleidomastoid muscle and superior belly of omohyoid were displaced laterally. After reflecting the sternohyoid, sternothyroid muscles the thyroid gland was exposed. The fascia was removed from the lobes of the thyroid gland exposing its arteries and veins. Superior thyroid arter…	Fifty properly embalmed, formalin preserved cadavers are selected for the study. Cadavers are aged between 60 to 80 years easily available in the various medical colleges of Ahmedabad are used for study.	The location of the origin of the superior thyroid artery according to common carotid artery was evaluated as above the bifurcation of common carotid artery (77 %), at same level the bifurcation of common carotid artery (23%) and below the bifurcation of common carotid artery (0%).
13	Bilateral Investigation of the Anatomical Relationships of the External Branch of the Superior Laryngeal Nerve and Superior Thyroid Artery, and also the Recurrent laryngeal Nerve and Inferior thyroid Artery	Mine POYRAZ, Ph.D. and Engin CALGUNER, Ph.D.	Yes	Anatomical study	2000	Our aim was to disclose both the variations and the normal anatomy of vessel-nerve relationships so as to diminish the intraoperative nerve injuries.	The relationships of both the external branch of superior laryngeal nerve with the superior thy- roidal artery and recurrent laryngeal nerve with the inferior thyroidal artery were examined. By using routine anatomical dissection techniques; the vagus nerve was identified and the external branch of su- perior laryngeal nerve was followed in its course to the inferior constrictor muscle, in close …	fixed cadavers of 4 women and 26 men were used.	A total of 32 external branches of superior laryngeal nerve, 16 on each side, were dissected. When left and right sides were assessed alltogether, 71.9% were medial to the artery while 28.1% were in between the branches. No nerve was found to be lateral to the artery. Thus the type in which the nerve is exposed to surgical trauma was found to be present in 28.1% of the cases. Only 12 of the cadav…
14	Anatomical study of the carotid bifurcation and origin variations of the ascending pharyngeal and superior thyroid arteries	A. Al-Rafiah, A.A. EL-Haggagy, I.H.A. Aal, A.I. Zaki	Yes	Anatomical study	2011	The aim of the present work is to study the variations of the level of CCA bifurcation as well as the variations of the origin of the ascending pharyngeal and superior thyroid arteries in human adult cadavers.	The CCA was dissected, and special attention was paid to the exposure and topographic localization of the CCA bifurcation. The level of bifurcation was determined in relation to the thyroid cartilage. The location of the ECA in relation to the ICA was recorded, and an anatomical examination of the varia- tions of the origins of the superior thyroid and the ascending pharyngeal arteries was carrie…	60 common carotid arteries in the sagittal section of the head and neck of 30 adult cadavers obtained from the dissec- tion room of the Anatomy Department, Faculty of Medicine, King Abdul Aziz University, Saudi Arabia.	The carotid bifurcation was at the level of the superior border of the thyroid cartilage in 48.3% of cases, 25% were opposite the hyoid bone, and 18.3% were at the level between the thyroid cartilage and the hyoid bone. The bifurcation appeared at a lower level than the superior border of the thyroid cartilage in 5% of cases, while in 3.3% of cases the bifurcation level was seen higher than the h…
15	Cadaveric Study on Variations in the Source and Level of Origin of Superior Thyroid Artery	B. Y. Shyamala, B. Akhilandeswari	Yes	Anatomical study	2021	The primary objective is to find the source of origin of STA. Secondary objective is to find the level of origin of STA with reference to the origin of ECA and midpoint of the upper border of the thyroid cartilage.	Careful dissection was done in the anterior triangle of neck. The carotid sheath is cut to expose carotid bifurcation and the course of ECA. Origin of STA and its branches were traced by fine dissection. The distances were measured using rulers.[7] The data of STA origin, the distance between the origin of STA and the bifurcation of common carotid artery (CCA) and the distance between the origin …	60 hemi necks obtained from human adult cadavers from the Department of Anatomy, Bangalore Medical College and Research Institute, Bangalore, Karnataka. Adult cadavers of both sexes were used in the study. The specimens in which the carotid artery was damaged while doing embalming were excluded. Cadavers with very short neck and any gross abnormality were excluded.	The STA arose from the common carotid artery in 5% (3) cases and from the ECA in 95% (57). Among the 95% cases, 46.7% (28) arose at the origin of ECA, and in 1.7% (1) case, STA arose as a common trunk with lingual and facial arteries. The mean distance between the point of origin of STA and the point of origin of ECA is 5.4 ± 5.3 mm. The mean distance between the point of origin of STA and superi…
16	A Detailed Study of the Relationship Between the External Laryngeal Nerve and Superior Thyroid Artery, Including its Glandular Branches	BULENT YALCIN, SEDAT DEVELI, R. SHANE TUBBS, AND YAVUZ POYRAZOGLU	Yes	Anatomical study	2013	The external layrngeal nerve (ELN) may be at risk during thyroidectomy. Because the relationship between the ELN and superior thyroid artery (STA) can be variable, we aimed to investigate their relationship in detail.	ELNs and STAs with their glandular branches were carefully dissected and exposed with a surgical Zeiss-OpM1 microscope. First, the carotid sheath and pretracheal lamina of the deep cervical fascia extending from the posterolateral surface of the thyroid gland were removed. Second, the pedicle reaching to the upper pole of the superior thyroid gland was found. The fascia surrounding the pedicle wa…	In 60 laryngeal specimens, 81 (on 39 right and 42 left sides) ELNs and STAs with their glandular branches were carefully dissected and exposed	The position of the nerve was classified as medial (Group I, on 76.5% sides), lat- eral (Group II, on 20.9% sides), or posterior (Group III, on 2.4% sides) to the origin of the STA. In Group Ia, the nerve did not cross the artery while it did cross the artery in Group Ib. In Group II, the nerve was located lateral to the origin of the artery and crossed it. In Group III, the nerve coursed downwar…
17	Blood supply of the terminal part of the external branch of the superior laryngeal nerve	Bulent Yalcin · Sedat Develi · R. Shane Tubbs · Yavuz Poyrazoglu · Fatih Yazar	Yes	Anatomical study	2014	The external laryngeal nerve (ELN) carries motor fibers to the cricothyroid and inferior pharyngeal muscles. Damage to the nerve may cause symptoms such as a monotone voice. One reason for these symptoms may be nerve injury due to inadvertent stretching, ligation or transaction of the nerve during the dissection of the supe- rior pole of the thyroid gland. We hypothesized a new rea- son for the s…	52 sides (26 right and 26 left) were dissected using a surgical Zeiss-OpM1 micro- scope. First, the carotid sheath and pretracheal lamina of the deep cervical fascia extending from the posterolateral sur- face of the thyroid gland were removed. Next, the pedicle reaching the upper pole of the superior thyroid gland was identified. The fascia surrounding the pedicle was removed, and the branches o…	In 36 cadaveric larynx specimens, 52 sides (26 right and 26 left) were dissected	The arterial branch to the external branch of the superior laryngeal nerve originated from the posterior glan- dular branch of the superior thyroid artery in 26 (50 %) sides, from the anterior glandular branch in 23 (44.23 %) sides, from its trunk on one (1.92 %) side, from the infrahyoid branch on one (1.92 %) side and from the bifurcation of the superior thyroid artery at the level of separatio…

## Sheet: Wiktoria
Nr	Title	Authors	Is the journal peer reviewed?	Type of study	Year of publication	Aim of the study	Methodology	Samples/population	Results
1	Relation of Superior Laryngeal Nerve and Superior Thyroid Artery with Superior Pole of Thyroid During Thyroid Surgery	Raies Ahmad, Aditiya Saraf, Kamal Kishore, Parmod Kalsotra	No	Prospective, Intraoperative study	2020	The purpose of this study was to evaluate rela-tion between superior thyroid vessels, external branch of superior laryngeal nerve and superior pole of thyroid based on Cernea classification in Jammu population.	All patients were operated under general anaesthesia, with supine neck extended position. Collar incision (two finger breadth above suprasternal notch) was used and superior and inferior sub-platysmal flaps raised. If neces- sary straps were divided to aid direct visualisation of the EBSLN. The bifurcation and the branches of STA were meticulously dissected preserving all the branches and any ana…	Out of total 50 patients, 43 were females and 7 were males. The mean age of presentation was 39.7 ± 6.92.	In our study, out of total 62 lobes, Cernea’s Type 1 pattern was seen in 33 (53.2%) of patients, Cernea’s Type 2a was seen in 11 patients (17.7%) and Cernea’s Type 2b was seen in 14 patients (22.5%). No specific pattern was seen in 4 (6.4%) of patients.
2	Morphological Considerations on the Origin of the Superior Thyroid Artery	Maria Cristina Bunea, Cristina Chiriloaie, Lavinia Maria Rusali, P. Bordei	No	Cadaveric and imaging prospective study	2022	Morphological Considerations on the Origin of the Superior Thyroid Artery	Of these, 145 cases (72.14% of cas- es) were CT angiography, 73 on the right side (63.97% of total right arteries), and 72 CTs were on the left side (78.26% of total left arter- ies). 40 cases (19.90% of total cases) were arteries dissected on formalized cadavers, 25 right arteries (22.94% of total right arteries), and 13 left arteries (14.13% of total left arter- ies). By plastic mass injection,…	Our study was performed on a total of 201 superior thyroid arteries, of which 145 cases were CT angiography, 40 cases were dissected arteries on formalized cadavers and 16 cases were arteries injected with plastic mass.	The superior thyroid artery originated from the external carotid artery in 169 cases (84.08% of cases) (Fig. 1), 89 cases being on the right side (81.65% of all right arteries) and 80 cases being on the left side (86.96% of all left arter- ies). In 19 cases (9.45% of cases) it originated from the trunk of the common carotid artery, below its terminal branch
3	Postoperative Hypoparathyroidism in Thyroid Surgery: Anatomic- Surgical Mapping of the Parathyroids and Implications for Thyroid Surgery	Florian Burger, Helga Fritsch , MaritZwierzina, Rupert Prommegger & Marko Konschake	Yes	Prospective, Intraoperative study	2019	This study aims for an improved understanding of the complexity of the blood supply and the localisation of the parathyroids compared to the two most important intraoperative landmarks: the inferior laryngeal nerve (ILN) and Zuckerkandl’s tubercle (ZT).	For intraoperative localisation we defned a Cartesian coordinate system with the ZT plane as x-axis and the course of the inferior laryngeal nerve as y-axis.	We examined 103 laryngeal compounds to classify the blood supply and the localisation of the parathyroids.	Type a (Fig. 3a) is the most common type: the parathyroids receive their blood from the inferior thyroid artery (ITA). Very small subcapsular or intrathyroidal anastomoses have not been counted due to the fact, that they cannot be preserved during thyroidectomy. Type b (Fig. 3b) describes the blood supply from the ITA with anas- tomoses from the STA. Te anastomoses have only been recorded when ep…
4	Do Asians have Higher Carotid Bifurcation? A Computed Tomographic Angiogram Study of the Common Carotid Artery Bifurcation and External Carotid Artery Branching Patterns	Ekkapot Jitpun, Yodkhwan Wattanasen , Wuttipong Tirakotai	Yes	Computed Tomographic Angiogram Study	2019	The aim of this study is to investigate the variations of common carotid artery bifurcation comparing with the level of the vertebral column and branching pattern of the external carotid artery using CTA with three‐dimensional (3D) reconstruction.	We studied levels of carotid bifurcation compared relatively with the level of the vertebral body and ipsilateral angle of the mandible and its branching pattern using computed tomographic angiogram (CTA) carotid with multiplanar reconstruction and three‐dimensional imaging in 100 CTA studies.	CTA of 200 carotid arteries from 100 patients were examined, 58% were men. The mean age was 60‐year‐old (age range 19–91, median 62).	Most of the carotid bifurcations were located at the level of C3–C4 vertebral body and 12% were considered to be high bifurcation. Carotid bifurcations were located below the angle of the mandible in 83.5%. The superior thyroid, facial, and lingual arteries arose from separate branches of external carotid arteries in 67.7% of samples. Facial arteries arose in common trunk with lingual arteries in…
5	Quantitative Prediction of the Location of Carotid Bifurcation and Neurovascular Structures in the Carotid Region: A Cross-Sectional Cadaveric Study	Daniel W. Griepp , Abin Sajan,, Robert DiRaimo, Lev Starikov , and Samuel Márquez	yes	A Cross-Sectional Cadaveric Study	2021	This study quantifies the anatomy of the carotid region, specifically focusing on neurovascular structures that sur- round the carotid bifurcation, and proposes a novel method to predict the height of the carotid bifurcation during preop- erative markup.	Superficial and deep dissections were performed on the anterior triangle of the neck to expose the carotid region in twenty-one formalin-fixed donor cadavers. Musculoskeletal and neurovascular structures were assessed in relation to the carotid bifurcation and the medial border of the clavicle (MBC).	After the dissection process, a final sample size of twenty-one donor bodies was found suitable for the study.	The carotid bifurcation occurred, on average, 11.4 mm higher on the left (p < 0:001; 95% CI: 9.28, 13.54). The superior thyroid artery (p < 0:001), facial vein (p < 0:001), and cranial nerve XII (p < 0:001) were all more distal on the left side when measured from the MBC while the angle of the mandible and stylohyoid muscle remained symmetric. Left- and right-sided vascular structures were symmet…
6	RELATION OF THE EXTERNAL LARYNGEAL NERVE TO SUPERIOR THYROID ARTERY IN AN AFRICAN POPULATION	Georgina Magoma, Hassan Saidi, Wyckliffe Kaisha	No	Cadaveric study	2012	This study therefore aimed at describing anatomical variations in the relationship of the STA and ELN.	Skin incisions were made from the chin to the supra-sternal notch, along the lower border of the mandible up to the mastoid process and from the sternal end of the clavicle to the acromion process. Skin flaps were reflected for exposure of the anterior triangle of the neck. The platysma and the sternocleidomastoid were cut close to their origins on the clavicle and reflected superiorly.	Twenty formalin fixed cadavers obtained from the Department of Human Anatomy, University of Nairobi were used in the study. Cadavers that were difficult to dissect and those that were macerated by the students before data collection were excluded from the study.	Forty ELN (20 right and 20 left) were dissected and their relationship with the superior thyroid artery noted. 10 of these nerves (25 %) crossed the STA within 1 cm above the upper thyroid pole (type 2a) while the remaining 30 ELN (75%) crossed the artery more than 1cm above the upper thyroid pole (type 1) [Fig. 1 and 2]. In all cases, there was bilateral symmetry
7	Microsurgical Anatomy of the Laryngeal Nerves as Related to Thyroid Surgery	Ashkan Monfared, BS; Goutham Gorti, MD; Daniel Kim, MD	Yes	Cadaveric study	2002	The objectives were to explore micro- surgical anatomy of the superior and recurrent laryn- geal nerves and their importance in thyroid surgery, and to examine areas of potential morbidity, means of identification, and arterial supply of the laryngeal nerves.	Twenty-one adult cadavers, some perfused with colored silicon, were dissected for the study project.	Twenty-one adult cadavers were examined for the present study. The subjects were 12 male and 9 female cadavers between the ages of 53 and 92 years.	The right recurrent laryngeal nerve (RLN) branches off the vagus at the level of the subclavian artery and the left one at the level of the aorta. Both ascend parallel to the tracheoesophageal groove and innervate trachea, esophagus, and the inferior pharyngeal constrictors en route. The RLN has the highest probability to pass between the branches of the inferior thyroid artery on the right side …
8	Origin variations of the superior thyroid, lingual, and facial arteries: a computed tomography angiography study	Mario Herrera‐Núñez, José Luis Menchaca‐Gutiérrez, Ricardo Pinales‐Razo, Guillermo Elizondo‐Riojas, Alejandro Quiroga‐Garza, Bernardo Alfonso Fernandez‐Rodarte, Rodrigo Enrique Elizondo‐Omaña, Santos Guzmán‐López	Yes	An observational, retrospective, transversal and descriptive study	2020	To determine the anatomical variations and morphology of the external carotid artery (ECA) and its anterior branches.	Using computed tomography angiography (CTA), the origin, internal diameter, and surface laterality emergence of the superior thyroid (STA), lingual (LA), and facial (FA) arteries were evaluated retrospectively evaluated and classifed. The bifurcation level of the common carotid artery (CCA) in relation to the cervical vertebrae and disc was also determined.	A total of 152 ECA were included from 76 patients, of which 66% (50/76) were men and 34% (26/76) women, with a mean age of 58.7±16.4 years (18–90 years).	A total of 76 CTA were included in the study. STA originated from the carotid bifurcation (CB) (type I), CCA (type II) and ECA (type III) in 20.4 (31/152), 17.1 (26/152) and 50.7% (77/152) cases, respectively. Also 10.5% (16/152) arose from a shared trunk with LA as a thyrolingual trunk (TLT) (type IVa), and absent in 1.3% (2/152). LA originated in the CB in only one case. A linguofacial trunk (L…
9	External laryngeal nerve landmarks revisited	Consuelo Ortega PhD, MD1† | Eva Maranillo PhD, MD2† | Steve McHanwell PhD, MD3 | Jose Sanudo PhD, MD ~ 2 | Teresa Vazquez-Osorio PhD2	No	Cadaveric study	2018	The purpose of this work is to attempt to resolve some of these contradictory findings by analyzing the origin, length, course, most important anatomic relation- ships, and anatomy of the collateral and terminal branches of the ELN in a homogeneous and statistically reliable sample of embalmed human cadavers.	The necks of 157 (77 men and 80 women) human adult embalmed cadav- ers were examined. The ELN origin, length, and relationship to different landmarks were recorded and results statistically compared with those previously reported.	A total sample of 157 embalmed human cadavers (314 hemi- necks) at the Department of Anatomy, University of Cam- bridge, UK, was examined over a period of 5 years. The sex distribution was 77 men and 80 women, with an age range of 64 to 100 years (mean age 81 years).	The ELN is located deep to the ascending pharyngeal vein in 100% of patients. In most patients, it crosses the carotid axis at the thyroid artery origin level (47% of patients), passes medial to it (89% of patients), and shows an intramuscular trajectory through the inferior constrictor of the pharynx (80% of patients).
10	Morphometric Study and Branching Patterns of External Carotid Artery Using Computed Tomography Angiography Among the South Indian Population: A Retrospective Study	Nandhini Sasikumar , Vijayalakshmi S , Gunapriya Raghunath , Balaji Karunakaran , Nithya S , Priya Dharshini KS , Kumaresan M , Sankara Narayanan G , Karthikeyan Gurusamy , Yuvaraj Maria Francis	Yes	Retrospective study	2023	Therefore, this study was conducted to observe the branching patterns of ECA and analyze them morphometrically.	This retrospective study includes 100 CT images, inclusive of 32 females and 68 males. The branching pattern and luminal diameter of CCA and ECA were measured and analyzed statistically.	A total of 100 CT scans (68 male and 32 female) were analyzed as the material of this research.	The luminal diameter of CCA in males were as follows: 7.4 ± 1.01 (R), 7.1 ± 0.8 (L), and in females: 7.3 ± 0.9 (R), 7 ± 0.9mm (L); and the luminal diameter of ECA in males: 5.2 ± 1.0mm (R), 5.2 ± 0.9mm (L), and in females: 5.0 ± 0.9mm (R), 5.1 ± 1.0mm (L). The level of the carotid bifurcation and ECA branching pattern was observed, and variations were commonly seen in the superior thyroid artery …
11	Origin of superior thyroid artery: under the surgeon’s knife	Ranjith Sreedharan1 , Lalu Krishna1 , Ashwija Shetty2	Yes	Cadaveric study	2018	To locate the origin of the superior thyroid artery, because wide variability is reported. To provide knowledge of possible variations in its origin, because it is important for surgical procedures in the neck.	The origin of the superior thyroid artery was studied by dissecting sixty adult human hemineck specimens from donated cadavers in a Department of Anatomy.	The origin of the STA was studied in sixty adult human hemineck specimens, irrespective of sex.	The highest incidence observed was origin of the superior thyroid artery from the external carotid artery (88.33%), whereas origin from the common carotid bifurcation only occurred in 8.33%. However, in 3.33% of cases, the superior thyroid artery originated from the common carotid artery and in a single case, the external laryngeal nerve did not cross the stem of the superior thyroid artery at al…

## Sheet: Julka
Nr	Title	Authors	Is the journal peer reviewed?	Type of study	Year of publication	Aim of the study	Methodology	Samples/population	Results
1	Topographic Evaluation of Superior Thyroid Artery-A Terrain to be Well Versed for Surgeon’s Knife.	Anshika Anand, Rajendra Basayya Metgudmath, Basavaraj P. Belaldavar	Yes	Observational, cadaveric study.	2021	The data was aimed at providing a helpful information to surgeon operating in this region of neck.	The origin of the STA in relation to it and thyroid lamina determined, relation of STA to the surrounding named landmarks and the relative distance to these were measured. Subjects and dissection techniques were described.	40 cadavers, 27 males and 13 females. The cadavers were of Indian descent from Belagavi district of North Karnataka.	Distance of origin of STA to surrounding structures, origin of STA in relation to carotid bifurcation, originating surface of STA from carotid artery, origin of STA in relation to superior border of thyroid cartilage.
2	Variations of the great arteries in the carotid triangle.	Natalija Lucev, Dragica Bobinac, Ivana Maric and Ivan Drescik	Yes	Cadaveric study	2000	The main objective is stated as studying anatomic variations of the carotid system of arteries.	Anatomic characteristics and variations of common carotid arteries and their branches were assesed, distances between the origin of each artery and the carotid bifurcation were measured.	40 common carotid arteries. Cadavers, all adults, the paragraph lacks their description.	Provides percentage of studied variations, without the tabular or graphic presentations. Describes the prevalence of variations with the number of subjects. Results had shown differences between the study and the reference studies which indicate the high level variability of described vessels.
3	Tip of the greater horn of the hyoid bone: a landmark for cervical surgery.	V. Lemaire, G. Jacquemin, X. Nelissen, O. Heymans	Yes	Cadaveric study	2004	The aim of study was to assess the relevance of the tip of the greater horn of the hyoid bone as a landmark point foe finding carotid bifurcation, STA, lingual arteries, hypoglossa and superior larygeal nerves.	Measured structures: carotid bifurcation, origin of STA, origin and the fit arch of the lingual artery, hypoglossal nerve. The method of measurments is described with the consideration of axes, landark points. Presents the preparation of the cadavers and dissection process, assesment proces. Data analysis included the assesment of the mean values and standard deviation for each measurment.	60 specimens obtained from the human cadavers (age 53 - 84) with no history of neck injury or neck surgery.	Provides results of measurments and location of the five assesed structures. With percantege and tabular presentation. The key information is the importance of THB as a surgical landmark for the localization of the carotid bifurcation, the superior thyroid and lingual arteries, and the hypoglossal and superior laryngeal nerves during surgical procedures.
4	The Safety Zone of Percutaneous Cervical Approach. A Dynamic Computed Tomographic Study.	Sang-Hun Lee, MD, Ki-Tack Kim, MD, Bi-O Jeong, MD, Eun-Min Seo, MD, Kyung-Soo Suk, MD, Jung-Hee Lee, MD, and Gyung-Kyu Lee, MD†	Yes	Retrospective study of the CT scans.	2007	States the aim of a study as identification of the structures at risk and the safety zone of a percutaneous approach during cervical discography.	The degree and direction of axial rotation of the airway structures were analyzed. Structures of risk and the safety zone were also assesed. The position of the patient and the measurment methods and used substances were described. The study presents information about substances used in CT imaging. Decription of statistical analysis, performed test and used software is included.	30 patients, 14 female and 16 male, mean age 35 years, who underwent computed tomography (CT) of the cervical spine.	The distance between structures is described, rabular presentation of the result is included with the percentage of risk for each structure.
5	Blood supply of the sternocleidomastoid muscle and it's clinical implications.	Antonius C. Kierner, MD; Martin Aigner, MD; Irmgard Zelenka, MD; Gunther Riedl; Martin Burian, MD	Yes	Cadaveric study	1999	The main objective was describing the courses and variability of the vessels supplying SCM.	Identification of arteries supplying the sternocleidomastoid muscle. The materials used for the preparation of the cadavers were described. Brief description of the technique is present (dissected region). To avoid potential bias the results were documented right after the dissection.	31 human cadavers, 20 male and 11 female, age 50 to 94 years.	Presents the main results (blood supply to 3 parts of the described muscle). The SCM flap can be used in reconstructions and resections within the upper aero-digestive tract. The information about SCM blood supply can be helpful in preventing necrosis.
6	External branch of superior laryngeal nerve anatomy and regarding head and neck surgery.	Antonius C. Kierner, MD; Martin Aigner, MD; Martin Burian, MD	Yes	Cadaveric study	1998	The aims of the study are presented (determination of the course of EBSLN and devising the method of typing the relationship between the EBSLN, STA and upper pole of the thyroid gland).	The course of EBSLN and it's relation to other structures was assesed. Brief presentation of the dissection process is presented.	31 cadavers, 20 male and 11 female, age 50 to 94, donated to the Anatomy Institute. The cadavers without abnormalities in the dissected region.	Four types of relationship between the EBSLN, the upper pole of the thyroid gland, and the STA were found. The study states that the knowledge about relationship of EBSLN, upper pole of thyroid gland and the STA allow to identify the nerve during surgery.
7	Study of Thyro-Lingual Trunk and its Clinical Relevance.	Madan Kapre, Ashutosh S. Mangalgiri, Devendra Mahore	Yes	Cadaveric study	2013	The main objective is stated as exploring the variable branching pattern of carotid arterial system and its clinical implications.	Carotid arterial system was discovered and the variability of branching pattern was assesed. Short, incomplete description of the dissection technique (incision of the carotid sheath).	21 formalin-preserved cadavers	Prevalence of thyrolingual trunk and other variations of the branching patterns were described. No tabular presentation of the results. Description of the importance of knowing different branching patterns in performance of surgical procedures and avoiding injury.
8	Variations in superior thyroid artery: A selective angiographic study.	Pankaj Gupta, Ashu Seith Bhalla, Sanjay Thulkar, Atin Kumar, Bidhu Kalyan Mohanti, Alok Thakar, Atul Sharma.	Yes	Retrospective study	2014	The aim of the study was investigation of variations in superior thyroid artery.	The level of origin of STA and the branching pattern of STA were examined. Digital subtraction angiography was performed and the images were analyzed. Used equipment and substances were described, including supplier details. Brief description of the angiographic technique that was followed during intra‐arterial chemotherapy is provided. Approval of the Institutional Ethics Committee and informed …	15 patients with advanced laryngeal and hypopharyngeal cancer.	The prevalence of the branching patterns of STA is presented in tabular form and described. Additional investigated aspects were the relationship of STA to ECA and presence of a long common trunk of STA.
9	Variations in the origin of superior laryngeal artery.	Deepa Devadas, Minnie Pillay, Tintu Thottiyil Sukumaran	Yes	Cadaveric study	2016	The purpose of this research was to document variations in the origin of SLA in the carotid triangle.	The reference standard for dissection is provided (Cunningham’s Manual of Anatomy). Brief description of the technique is provided.	30 formalin embalmed cadavers (25 male and 5 female). All the cadavers were aged above 50 years (range being 50–80 years).	Variant origins of superior laryngeal artery with consideration of cadaver's sex were presented. The SLA being the major source of blood supply to the human larynx, knowledge of its detailed anatomy and pos- sible variations is needed to prevent vascular damage and bleeding during various surgical procedures.
10	Variations of the origin of superior thyroid artery and its relationship with the external branch of superior laryngeal nerve.	Meselech Ambaw Dessie	Yes	Descriptive, cross-sectional cadaveric study.	2018	The aim of the study was to evaluate the variations of the origin of superior thyroid artery and its relationship with the external branch of the superior laryngeal nerve.	The sex of the cadaver, the presence or absence of STA and its origin, branching pattern, level of origin in relation to the lamina of thyroid cartilage, the relation of EBSLN to the STA i.e. distance from the upper pole of the thyroid gland to the level where EBSLN turns medially from STA were observed. Distance from upper pole of the thyroid gland to the level where EBSLN turn medially from STA…	43 cadavers of Ethiopian origin	The STA origin and branching pattern were assesed. Results were illustrated with tables. Importance of knowledge of presented variationsfor physicians and avoiding serious complications during thyroid surgeries, tracheostomy, radiological examination, laryngeal surgeries and microvascular surgeries.
11	Strap Muscle Neurovascular Supply.	Robert C. Wang, MD; Christine M. Puig, MD; Deanna J. Brown, MS	Yes	Cadaveric study	1998	Better understanding of the neurovascular supply variations.	Includes reference points (hyoid bone, upper border of the anterior cricoid cartilage, thyroid cartilage notch, and sternal notch). Descibes used techniques (Batson’s no. 17 anatomic corrosion compound, operating microscope with error given). Presents methods used in visual imaging with chemical compounds. Includes the results of the statistical analysis.	16 cadavers	No large caliber arterial supply other than the STA supplies the upper SH was confirmed in investigation. Provides the percantage of the observed variations, the range of lumen diameters. The main arterial supply to the upper SH muscle and the upper belly of the OMO muscle originates from a branch of the STA or from the main trunk of the STA.
12	Unmapped landmarks around branches of the Superior Laryngeal Nerve: An exploratory cadaveric study.	K. Devaraja, MS, Rohini Punja, MD, Sneha G. Kalthur, MD and Kailesh Pujary, MS	Yes	Cadaveric study	2021	Objective of the study was to determine the distance between the most vulnerable points of the EBSLN and IBSLN and their relatively unexplored bony landmarks.	The relationship between SLN and other structures, supply zone were investigated. The landmarks for measurments and meathods are described. Used equipment is poorly described. The dissection process is described. Approval of Institutional Ethics committee of Kasturba Medical college and Kasturba Hospitals with reference number IEC:782/2019.	10 adult human cadavers, without any injury of the neck region.	Linear measurements between some of the previously unexplored landmarks and the entry points of the IBSLN and EBSLN were key findings. Presentation of linear relationships of IBSLN and EBSLN with the newer landmarks.
13	Variations in the origins of the thyroid arteries on CT angiography.	Kaan Esen, Anil Ozgur, Yuksel Balci, Sermin Tok, Engin Kara	Yes	Retrospective study	2017	Examination of the origin variations of thyroid arteries via CTA examinations.	The study states that presented classification was based on the previous studies, listed in the reference section. The equipmnet used to permorm CT scans is described. To minimize the risk of bias all scans were evaluated by two experienced radiologists. Description of the performed analysis of relationship between the STA origin level and the CCA bifurcation and used tests is included. Approval …	640 adult patients, without any vascular malformation, 379 males and 261 females, mean ages of the males and females were 62.4 and 59.1.	Origin site of the thyroid arteries on the carotid arteries to the bifurcation level of CCA with respect to the cervical vertebrae/disc spaces.
14	Right External Carotid Artery Originated Right Superior Thyroid Artery in Cadavers of a Medical College in Nepal: A Descriptive Cross-sectional Study.	Nitasha Sharma, Ruku Pandit, Bhima Neupane, Ram Prakash Sah, Laxmi Bhattarai, Pranav Kumar Yadav	Yes	Descriptive Cross-sectional Study.	2021	Emphasizes the importance of the presented finding in surgical procedures. The aim was to determine prevalence of right superior thyroid artery originating from the rightn external carotid artery.	The reference standard was previous studies. Variations in external carotid artery originating superior thyroid arteries were observed. States that used dissection technique was conviniet, without description. Point estimate at 90% Confidence Interval was calculated along with frequency and percentage of the prevalence. Approval of Institutional Review Board of Universal college of Medical Scienc…	22 male and 8 female cadavers without any injury in neck region.	The information about right STA originating more consistently from right ECA in male cadavers as compared to the female cadavers. Provides data and percentage of prevalence of described artery variant with tabular presentation.
15	Tracheal Transplantation: Superior and Inferior Thyroid Artery Perfusion Territory.	Jesse Salmeron, MD; Patrick J. Gannon, PhD; Keith E. Blackwell, MD; Christopher M. Shaari, MD; Mark L. Urken, MD	Yes	Cadaveric study	1998	The aim was to define and quantify the vascular territories of the inferior and superior thyroid arteries.	Total lenght of the trachea, perfusion territory of superior thyroid artery and inferior thyroid artery were assesed. Measurements were obtained from the bottom of the cricoid cartilage to the lowermost tracheal boundary that was dye perfused. The STA or ITA on one side were cannulated. The cannulution was performed with 18-gauge angiocath. The infused solutions were heparinized saline and India …	10 fresh postmortem tracheal specimens harvested from 10 human subjects ( six male and four female). Mean of age was 67 years (range, 23 to 92 years).	Different perfusion zone of ITA occured in a specimen from a man eho had undergone endotracheal intubation before death. In both STA and ITA perfusion zone assesment five specimens were used. nvestigation showed that STA is not a suitable vascular pedicle for long-segment tracheal transplants.
16	The morphology and topography of the superior laryngeal artery.	M. C. Rusu, V. Nimigean, M. A. Banu, R. Cergan, V. Niculescu	Yes	Cadaveric study	2007	Confirmation of the existing data and consideration of the available references, in order to serve clinicians.	Brief and incomplete. Describes equipment as "fine". The dissection method is precisely described.	50 cadavers (37 males and 13 females, all Caucasians)	The information about the origin of superior laryngeal artery were presented in a table and decsribed. Information about similarity of intralaryngeal branching patterns of the NSLA and the ASLA and the difference in the entry point into the larynx.
17	The cutaneous blood supply of the neck: relevanceto incision planning and surgical reconstruction.	J. A. Rabson, D. J. Hurwitz, J. W. Futrell	Yes	Cadaveric study	1985	States the main objectives as describing the blood supply of the cervical skin, using this anatomy in the placement of cervical incisions and flaps and appling the understanding clinically.	Reference points ( inferior border of the mandible, clavicles and other) were marked with metal clips. Description of the materials and infused colouring is included. The paragraph consist detailed description of the dissecting technique.	17 fresh adult cadavers	Blood supply within the cervical skin is a random anastomosing network located superficial to the platysma. States that incorporation of the platysma improves the viability of a flap.
18	Variant Origin of the Superior Thyroid Artery in a Kenyan Population.	Kevin W. Ongeti and Julius A. Ogeng'o	Yes	Cadaveric study	2011	The aim was to investigate variant origins of the STA in an adult Kenyan population.	Origins of STA were determined according to Vazquez classification. The assesment of the origin site of the superior thyroid artery. The dissection technique with incision sites is described. The methods used in statistical analysis are described, software and conducted tests.	46 cadavers, 36 male and 10 female, all adult native black Kenyans. Dry, difficult to dissect or macerated cadavers were excluded.	Provides the percentage of prevalence of the different STA origins. Tabular presentation of the results. The wide variations reported suggest that differences in origin of STA differ between populations.
19	Topographical anatomy of the anterior cervical approach for c2-3 level.	Soo-An Park, Je-Hun Lee, Yong-Seok Nam, Xiaochun An, Seung-Ho Han, Kee-Yong Ha	Yes	Cadaveric study	2003	The aim was developing a clinically relevant surgical approach to the C2-3 level.	The stuctures were identified according to reference. Vertical distances between structures were measured. The reference points for measurments are presented. The equipment used in measurments is described. The description of the dissection methods is included. Detailed statistical analysis is described, one-way ANOVA was used. Approved by the Institutional Review Board of the Catholic University…	18 fresh cadavers, 10 males and 8 females, age ranging from 64 to 91 years.	The reference points for studied structures were described. States that C2-3 level can be approached through the space between the hypoglossal and the internal superior laryngeal nerves.
