# Supplementary material for: Anatomical Variations in the Superior Thyroid Artery: A Systematic Review and Implications for Free Flap Surgery
Source: J Clin Med. 2025 Sep 5;14(17):6250. doi: 10.3390/jcm14176250 (PMC12429784; doi:10.3390/jcm14176250)
Supplement: Supplementary file 1 [file jcm-14-06250-s001.zip › Supplement S3.xlsx]

## Sheet: Arkusz1
		Abdalla 2024	Al-Azzawi 2021	Cobiella 2021	Estrela 2010	Haller 2010	Hu 2005	Lo 2006	Lu 2014	Manjappa 2021	Ozgur 2009	Ozgur 2008	Patel 2013	Poyraz 2000	Al-Rafiah 2011	Shyamala 2021	Yalcin 2013	Yalcin 2014	Anand 2021	Lucev 2000	Lemaire 2004	Lee 2007	Kierner 1999	Kierner 1998	Kapre 2013	Gupta 2014	Devadas 2016	Dessie 2018	Wang 1998	Devaraja 2021	Esen 2017	Sharma 2021	Salmeron 1998	Rusu 2007	Rabson 1985	Ongeti 2011	Park 2003	Ahmad 2020	Bunea 2022	Burger 2019	Jitpun 2019	Griepp 2021	Magoma 2012	Monfared 2002	Herrera Nunez 2020	Ortega 2018	Sasikumar2023	Sreedharan 2018	Kasai 2017
Title		+	+	+	+	+	+	+	+	+	+	+	+	+	+	+	+	+	+	+	+	+	+	+	+	+	+	+	+	+	+	+	+	+	+	+	+	+	+	+	+	+	+	+	+	+	+	+	+
Abstract		+	+	+	+	+	+	+	+	+	+	+	+	+	+	+	+	+	+	+	+	+	+	+	+	+	+	+	+	+	+	+	+	+	+	+	+	+	+	+	+	+	+	+	+	+	+	+	+
Introduction	Backgroung/Rationale	+	+	+	+	+	+	+	+	+	+	+	-	+	+	+	+	+	+	+	+	+	+	+	+	+	+	+	+	+	+	+	+	+	+	+	+	+	+	+	+	+	+	+	+	+	+	+	+
	Objective	+	+	+	+	+	+	+	+	-	+	+	-	+	+	-	+	+	+	+	+	+	+	+	+	+	+	+	+	+	+	+	+	+	+	+	+	+	+	+	+	+	-	+	+	+	+	+	+
Methodology	Study design and Fundamentals	+	+	+	+	+	-	-	+	+	-	-	-	-	+	+	+	+	+	+	+	+	+	+	+	+	+	+	+	+	+	+	+	+	+	+	+	+	+	+	+	+	+	+	+	+	+	+	+
	Setting	+	-	+	-	-	-	+	-	+	+	+	+	-	+	+	-	-	-	-	-	-	+	+	+	+	-	+	+	+	+	+	+	-	-	+	-	+	+	+	+	+	+	+	+	+	+	-	+
	Sample Size	+	+	+	+	-	-	+	-	-	+	+	-	-	-	-	-	-	+	+	+	+	+	+	+	+	+	+	+	+	+	+	+	+	+	+	+	+	-	-	+	+	+	-	+	+	+	+	-
	Subject	+	+	+	+	+	+	+	+	+	+	+	+	+	+	+	+	+	+	+	+	+	+	+	+	+	+	+	-	+	+	+	+	+	+	+	+	+	-	+	+	+	+	+	+	+	+	+	+
	Reference Standard	+	+	+	+	+	+	+	+	+	+	+	+	+	+	+	+	+	-	-	-	-	-	-	-	-	+	+	+	-	+	+	+	-	-	+	+	+	+	+	+	+	+	+	+	+	+	-	+
	Outcomes and/or Parameters	+	+	+	+	-	-	-	+	-	+	+	-	+	+	+	+	+	+	+	+	+	+	+	+	+	-	+	+	+	+	+	+	-	+	+	+	+	+	+	+	+	+	-	+	+	+	+	+
	Measurement and Assessment	+	+	+	+	+	+	+	-	+	+	+	+	+	+	+	-	+	+	+	+	+	-	-	-	+	-	+	+	+	-	-	+	-	+	-	+	+	+	+	+	+	+	+	+	+	+	+	+
	Modality	+	+	+	+	+	+	+	+	+	+	+	-	-	-	+	+	+	+	-	+	+	+	-	-	+	-	+	+	+	+	-	+	+	+	+	+	-	+	+	+	+	+	+	+	+	+	+	+
	Technique	+	+	+	+	+	+	+	+	+	+	-	+	+	+	+	+	+	+	-	+	+	+	+	+	+	+	+	+	+	+	+	+	+	+	+	+	+	+	-	+	+	+	+	+	+	+	+	+
	Bias	-	-	-	+	-	-	-	-	-	-	-	-	-	+	-	-	-	-	-	+	-	+	-	-	-	-	-	+	-	+	-	-	-	-	-	-	-	-	-	-	-	-	-	-	+	-	-	-
	Statistical Approach	+	+	+	+	+	-	+	-	-	+	+	-	+	+	-	-	-	+	-	+	+	-	-	-	-	-	+	+	-	+	+	-	-	-	+	+	+	-	-	+	+	+	-	+	+	+	+	+
	Ethics	+	-	+	+	-	-	-	+	+	+	-	-	-	-	-	-	-	-	-	-	+	-	-	-	+	-	+	+	+	+	+	-	-	-	-	+	-	-	+	+	+	-	-	+	-	+	+	+
Results	Subjects	+	-	-	+	+	+	+	+	-	+	+	-	+	+	+	-	-	-	+	-	+	+	+	-	+	+	+	+	+	-	+	+	+	+	-	-	+	+	+	+	+	+	+	-	+	+	+	+
	Main Results	+	+	+	+	+	+	+	+	+	+	+	+	+	+	+	+	+	+	+	+	+	+	+	+	+	+	+	+	+	+	+	+	+	+	+	+	+	+	+	+	+	+	+	+	+	+	+	+
	Descriptive Anatomy	+	-	+	+	+	+	-	+	+	+	+	+	+	+	+	+	+	+	-	+	+	+	+	+	+	+	+	+	+	+	+	+	+	+	+	+	+	+	+	+	+	+	+	+	+	+	+	+
	Confounders	+	+	+	-	+	-	+	-	-	-	-	-	-	-	+	+	+	-	-	+	-	-	-	-	-	-	-	+	-	-	-	+	+	-	-	-	+	+	-	-	-	-	-	+	-	-	-	-
	Additional analyses	+	-	+	+	-	-	+	-	-	-	-	-	+	+	-	-	-	-	-	-	-	-	+	-	+	-	-	-	-	+	-	-	+	-	-	-	+	-	+	+	-	-	-	-	+	-	+	-
Discussion	Key Findings	+	+	+	+	+	-	+	+	+	+	+	+	+	+	+	+	+	+	+	+	+	+	+	+	+	+	+	+	+	+	+	+	+	+	+	+	+	+	+	+	+	+	+	+	+	+	+	+
	Interpretation and Comparison	+	+	+	+	+	+	+	+	+	+	+	+	+	+	+	+	+	+	+	+	+	+	+	+	+	+	+	+	+	+	+	+	+	+	+	+	-	+	+	+	+	+	+	+	+	+	-	+
	Implication	+	+	-	-	-	-	+	+	-	-	-	-	-	+	-	-	+	+	-	+	+	+	+	+	+	+	+	+	+	+	+	+	+	+	+	+	+	-	+	+	+	+	+	-	-	-	+	+
	Limitation	+	+	-	+	-	+	-	-	-	-	-	-	-	-	-	-	-	-	-	+	-	-	-	-	-	-	-	+	+	+	+	+	-	-	+	+	-	-	+	+	+	+	+	+	+	-	+	+
Conclusions		+	+	+	+	+	+	+	+	+	+	+	+	+	+	+	+	+	+	+	+	+	+	+	+	+	-	+	+	+	+	+	+	-	-	+	+	+	+	+	+	+	+	+	+	+	+	-	+
Other Informations	Acknowledgement	+	+	+	-	-	+	+	+	-	-	-	+	-	+	-	-	+	-	-	+	-	+	-	-	-	-	+	+	+	-	-	-	-	-	-	-	+	-	+	-	+	-	+	+	-	+	+	-
	Conflict of interest	-	-	-	-	-	-	-	-	-	-	-	-	+	-	-	-	-	-	-	-	-	-	-	-	-	-	-	-	-	+	+	-	-	-	-	+	-	-	+	+	+	-	-	+	-	+	+	+
	Funding	+	+	-	-	-	-	-	+	-	-	-	-	-	-	+	-	-	-	-	-	-	-	-	-	+	-	-	-	-	-	-	+	-	-	-	-	+	-	-	-	-	-	-	-	+	+	+	+
[truncated: 6 more columns]
